# Supplementary material for: Organoids with a Type 1 Collagen Scaffold to Model Bacterial Cancer Therapy
Source: Cells. 2025 Apr 1;14(7):524. doi: 10.3390/cells14070524 (PMC11989105; doi:10.3390/cells14070524)
Supplement: Supplementary file 1 [file cells-14-00524-s001.zip]

Archive with 1 entries (1 files):
- cells-3511100-supplementary.pdf
